# Supplementary material for: BAFF promotes follicular helper T cell development and germinal center formation through BR3 signal
Source: JCI Insight. 2024 Nov 8;9(21):e183400. doi: 10.1172/jci.insight.183400 (PMC11601555; doi:10.1172/jci.insight.183400)
Supplement: Supporting data values [file jciinsight-9-183400-s129.xlsx]

## Sheet: Sup data
Figure 1 C
	Naïve					KLH2W
B6	2.8	0.996	2.2	2.5		10.8	11.9	9	8
April-/-	0.947	3.45	2.7	2.3		15.2	13.1	14	9
Baff -/-	0.514	0.31	1.07	2.65		0.566	0.97	2.99	2.43	1.85
Baff-/-April-/-	0.148	0.3	0.551	0.22		0.43	0.35	1.36	0.988
Baff Tg	14.5	12.4	16.6	13.2		23.7	21.6	17.2	20
Figure1 E
Dilution Factor	B6		Baff KO		Baff Tg		April KO		Baff/April DKO
1:10	3.5	3.5	3.5	3.5	3.419	3.826	3.8	3.5	2.618	2.468
1:100	3.5	3.5	3.031	3.043	3.5	3.5	3.5	3.5	1.004	0.997
1:1000	3.5	3.5	0.883	0.885	3.5	3.5	3.2	3.7	0.414	0.427
1:1000	1.678	1.738	0.127	0.125	1.739	1.83	1.663	1.748	0.113	0.112
1:10000	0.217	0.23	0.048	0.047	0.248	0.248	0.25	0.249	0.048	0.13
1:100000	0.056	0.063	0.041	0.042	0.061	0.061	0.07	0.068	0.039	0.037
		Figure 1F
Dilution Factor	B6		Baff KO		Baff Tg		April KO		Baff/April DKO
1:10	3.474	3.202	3.463	3.144	3.34	3.225	3.241	3.326	3.494	3.202
1:100	3.189	3.124	3.258	3.137	3.09	3.058	3.113	3.066	3.486	3.44
1:1000	3.111	2.987	3.22	3.236	2.939	2.882	3.126	2.958	3.5	3.416
1:1000	3.171	3.073	1.114	1.113	3.176	3.068	3.5	3.025	3.412	3.432
1:10000	1.878	1.891	0.184	0.2	2.372	2.406	2.334	2.324	1.317	1.323
1:100000	0.353	0.364	0.069	0.071	0.504	0.516	0.484	0.518	0.232	0.245
Fig2 c left
	B6		BR3-/-		BCMA-/-		TACI-/-
1:10	3.481	3.308	3.367	3.236	3.358	3.258	3.474	3.202
1:100	3.162	3.183	3.138	2.958	3.306	3.258	3.189	3.124
1:1000	3.126	3.027	3.029	2.995	3.046	2.835	3.111	2.987
1:10000	3.187	3.126	3.109	3.151	3.039	3.071	3.171	3.073
1:100000	2.298	2.385	1.144	1.122	2.981	3.004	1.878	1.891
1:1000000	0.45	0.48	0.206	0.208	0.8	0.853	0.353	0.364
	Figure 2 d right
Dilution Factor	Group A1 (B6)		Group B1 (BR3-/-)		Group C1 (BCMA-/-)		Group D1 (TACI-/-)
1:10	3.5	3.5	3.5	3.5	3.5	3.483	3.5	3.5
1:100	3.5	3.5	3.5	3.5	3.5	3.5	3.5	3.5
1:1000	3.5	3.5	1.662	1.766	3.5	3.5	3.5	3.5
1:10000	1.678	1.738	0.229	0.245	2.77	2.9	1.748	1.89
1:100000	0.217	0.23	0.061	0.097	0.528	0.537	0.259	0.268
1:1000000	0.056	0.063	0.048	0.043	0.087	0.092	0.06	0.106
Figure 2 B
Group	A:Y1 (Naive)			B:Y1 (KLH)
WT	2.8	0.996	1.923	9.8	13.9	11.85	12.33	11.34
Bcma-/-	1.54	2.2	1.87	8.7	13.6	9.28	10.289	12.39
Taci-/-	7.5	3.86	5.23	17	12.1	13.55	15.12	14.56
Br3-/-	0.863	0.12	0.65	0.76	0.904	1.88	1.62	0.66
Figure 3A				Figure 3D
B6	27.8	29.3	26.39	B6	5.22		3.0264	7.79
Baff KO	2.41	3.15	1.68	Baff KO/uMT	0.45
uMT	0.03	0.05	0.01	Bcl2 Tg/umt	8.57	4.47	4.55	8.07	4.98	8.03	12
Baff KO/uMT	0.01	0.04	0.02	Baff ko/Bcl2-Tg/uMT	0.873	2.92	2.68	2.9
Bcl2 Tg	34.1	35.56	34
Baff ko/Bcl2-Tg	22.7	24.6	20.8
Figure 3c
Naïve						KLH
B6	2.8	0.996	1.923			10.8	13.9	9.07
Baff KO	0.514	0.31	1.07			0.566	0.97	2.99	2.43	1.85	0.582	0.261
uMT	2.21	2.95	1.75	2.07	1.26	2.72	2.18	1.85	1.08	2.09	2.94	0.118
Baff KO/uMT	0.45	2.04	2.6			1.78	0.588	1.45
Bcl2 Tg	2.59	1.67	3.66	4.36		13.8	14.9	3.79	6.2	7.54	5.06	9.45
Baff ko/Bcl2-Tg	4.2	3.026	3.88			2.82	5.19	3.89
Figure 4c							Figure 5 B
WT T +WT B	WT T+ BR3-/- B	BR3-/- T+WT B	BR3-/- T+ BR3-/- B				Th0	IL-21	IL6+IL-21	IL-6+IL-21+αTGFβ
28	18.2	4.9	8.16				3.39	3.72	2.59	8.59
23.3	19.3	7.78	5.48				1.12	1.18	2.22	6.85
24	24.5	11.7	7.98				2.45	2.88	1.45	7.27
31.7	23.4						Figure 5 D
Figure 4 E							WT	Baff-/-	uMT
WT T +WT B	WT T+ BR3-/- B	BR3-/- T+WT B	BR3-/- T+ BR3-/- B				5.53	10.2	19.2
15	10.8	7.35	4.03				6.89	12.2	15.8
20.6	9.01	7.48	5.29				7.72	13.7	22.7
17.5	9.5	6.5	4.5				Figure 5 E
18.2	11.3	7	5				Control	WT Tfh	BAFF-/-Tfh
Figure 4F							2.28	5.82	7.84
WT T +WT B	WT T+ BR3-/- B	BR3-/- T+WT B	BR3-/- T+ BR3-/- B				2.03	6.67	3.85
2.15	0.98	1.35	0.92				2.77	4.99	5.64
2.33	1.25	1.88	0.69
2.85	0.32	0.76	0.07
1.86	0.68	0.67	1.22
Figure 6B						Figure 6D
Tfh	50	100	200	500		WT	BR3-/-	WT+BAFF	BR3-/- +BAFF
5.28	5.43	12	14.9	23.8		8.21	8.59	17.9	9.71
3.8	7.8	12.88	18.2	27		7.55	9.22	19.8	10.25
6.2	5.88	10.2	12	20		8.69	7.96	16.5	9.65
Figure 6e
Pd1				QPCR Blimp 1
WT	BR3-/-	WT+Baff	BR3-/-+Baff	WT	BR3-/-	WT+Baff	BR3-/-+Baff
0.77	1.48	2.42	3.24	5.34	7.34	6.44	7.09
0.92	1.52	2.48	3.04	5.16	7.33	6.16	7.41
2.25	2.35	1.88	2.11	5.88	5	5.21	3.2
QPCR IL 21				QPCR STAT3
WT	BR3-/-	WT+Baff	BR3-/-+Baff	WT	BR3-/-	WT+Baff	BR3-/-+Baff
1.12	3.33	5.63	3.22	8.2	6.53	15.06	5.76
1.12	2.32	5.78	3.27	7.23	6.7	15.93	5.77
2.47	2.25	5.84	3.55	5.75	6.84	11.7	7.29
2.46	2.44	5.79	3.33	5.76	7.06	11.58	6.84
QPCR IRF4				QPCR CXCR5
WT	BR3-/-	WT+Baff	BR3-/-+Baff	WT	BR3-/-	WT+Baff	BR3-/-+Baff
1.2	1.55	1.72	1.66	6.27	3.76	11.1	3.3
1.3	1.57	1.71	1.33	4.85	3.98	12.02	3.35
1.6	1.7	1.8	1.8	6.33	5.22	10.8	5.25
QPCR BCL6				QPCR ASCL 2
WT	BR3-/-	WT+Baff	BR3-/-+Baff	WT	BR3-/-	WT+Baff	BR3-/-+Baff
7.98	8.31	15	9.06	1.13	1.92	1	1.92
7.9	7.91	16.22	9.54	1.11	2.1	1.18	1.11
7.94	8.2	15.5	9.33	0.93	1.5	1.76	0.98
				2	2.28	1.61	0.91
QPCR il6				QPCR il6
WT	BR3-/-	WT+Baff	BR3-/-+Baff	WT	BR3-/-	WT+Baff	BR3-/-+Baff
3.3	3.8	4.8	3.5	4.32	5.13	7.84	4.72
2.75	3.7	2.55	2.55	5.36	5.17	8.15	4.09
2.88	3.2	3.5	2.88	6.01	7.12	3.75	8
				6.5	7.35	3.74	7
Supplement Data
IL-6 concentration		IL-21 concentration		Pd-1		Tfh
Control	CFA	Control	CFA	Control	CFA	Control	CFA
67	125	16.3	136	10.98	23.32	0.78	1.22
63	130	11	220	12.3	22.92	0.56	0.89
60.7	150	26.8	167.8	10.87	19.98	0.95	1.32
